# Supplementary material for: The Cytotoxicity of Tungsten Ions Derived from Nanoparticles Correlates with Pulmonary Toxicity
Source: Toxics. 2023 Jun 13;11(6):528. doi: 10.3390/toxics11060528 (PMC10302912; doi:10.3390/toxics11060528)
Supplement: Supplementary file 1 [file toxics-11-00528-s001.zip]

Archive with 1 entries (1 files):
- toxics-2422397-supplementary.pdf
